# Supplementary material for: Genetic determinants of micronutrient levels and their causal impact on osteonecrosis of the femoral head: A 2-sample Mendelian randomization study
Source: Medicine (Baltimore). 2025 May 30;104(22):e42487. doi: 10.1097/MD.0000000000042487 (PMC12425091; doi:10.1097/MD.0000000000042487)
Supplement: Supplementary file 1 [file medi-104-e42487-s001.xlsx]

## Sheet: Supplementary Table 1
Supplementary table 1. Selection of instrumental variables.
id.exposure	exposure	chr	pos	SNP	effect_allele	other_allele	eaf	beta	se	pval	R2	F
ukb-b-8951	Calcium	2	147053856	rs12618785	G	C	0.399008	0.0272715	0.00561451	1.2e-06	0.000362964	23.5929
ukb-b-8951	Calcium	2	136608646	rs4988235	A	G	0.723274	0.032361	0.00601303	7.4e-08	0.000445544	28.963
ukb-b-8951	Calcium	4	39412384	rs73238581	A	C	0.347402	-0.0271448	0.00570468	2e-06	0.000348326	22.6411
ukb-b-8951	Calcium	5	79242663	rs4535437	G	A	0.245133	0.0316699	0.00627359	4.5e-07	0.000392029	25.4828
ukb-b-8951	Calcium	5	17168802	rs62347998	T	C	0.042331	0.0641566	0.0138097	3.4e-06	0.000332045	21.5825
ukb-b-8951	Calcium	7	116951671	rs39308	A	G	0.265051	0.0297088	0.00617194	1.5e-06	0.00035645	23.1693
ukb-b-8951	Calcium	8	109072593	rs2443773	G	T	0.506088	0.0272002	0.00541645	5.1e-07	0.000387948	25.2175
ukb-b-8951	Calcium	8	3993856	rs1714800	C	G	0.662121	0.0279524	0.00572153	1e-06	0.000367182	23.8671
ukb-b-8951	Calcium	8	17540356	rs7464794	C	T	0.499376	-0.0264599	0.0053917	9.2e-07	0.000370502	24.0831
ukb-b-8951	Calcium	9	22322947	rs117456360	A	G	0.042875	0.0626521	0.0136422	4.4e-06	0.00032448	21.0906
ukb-b-8951	Calcium	10	125445215	rs1219820	T	C	0.029471	-0.076443	0.015952	1.7e-06	0.00035328	22.9632
ukb-b-8951	Calcium	11	28743834	rs11030416	A	G	0.041915	-0.0654539	0.0136013	1.5e-06	0.000356273	23.1578
ukb-b-8951	Calcium	12	98645517	rs7972943	A	T	0.066174	-0.0676063	0.0139755	1.3e-06	0.000360006	23.4006
ukb-b-8951	Calcium	15	25947642	rs753899	C	T	0.09229	0.0462859	0.00934944	7.4e-07	0.000377042	24.5083
ukb-b-8951	Calcium	16	82821914	rs35683760	G	A	0.228625	-0.0310253	0.00644836	1.5e-06	0.000356128	23.1484
ukb-b-8951	Calcium	17	77191158	rs8067154	A	G	0.21908	-0.0300856	0.00656562	4.6e-06	0.000323037	20.9968
ukb-b-8951	Calcium	18	61755457	rs17712285	G	A	0.034303	-0.0709393	0.0148038	1.7e-06	0.000353265	22.9622
ukb-b-8951	Calcium	19	51917735	rs1974821	A	G	0.152218	0.0356787	0.00754587	2.3e-06	0.000343935	22.3556
ukb-b-8951	Calcium	19	12265133	rs8109178	T	A	0.121426	0.0389694	0.00834268	3e-06	0.000335674	21.8184
ukb-b-8951	Calcium	21	21726149	rs11088797	A	G	0.114469	0.03961	0.00849043	3.1e-06	0.000334836	21.7639
ukb-b-16202	Carotene	1	112869409	rs1936052	T	C	0.155936	-0.0361185	0.00766833	2.5e-06	0.0003413	22.1842
ukb-b-16202	Carotene	1	34362545	rs6660246	C	A	0.450266	-0.0266889	0.00553072	1.4e-06	0.000358236	23.2855
ukb-b-16202	Carotene	1	239923493	rs12126792	G	A	0.011509	-0.134712	0.0280049	1.5e-06	0.000355973	23.1383
ukb-b-16202	Carotene	4	75682041	rs77547747	C	T	0.056418	-0.055803	0.0118339	2.4e-06	0.000342088	22.2355
ukb-b-16202	Carotene	5	138710576	rs6596473	C	G	0.299056	0.0276423	0.00597629	3.7e-06	0.000329131	21.393
ukb-b-16202	Carotene	6	56842667	rs62417408	G	A	0.037772	-0.0691153	0.0146553	2.4e-06	0.000342166	22.2406
ukb-b-16202	Carotene	8	124357253	rs16898247	A	G	0.018968	-0.107091	0.0200309	9e-08	0.000439684	28.5819
ukb-b-16202	Carotene	9	139014806	rs13295574	A	G	0.303383	-0.0276722	0.00598182	3.7e-06	0.000329234	21.3997
ukb-b-16202	Carotene	10	8125582	rs3829931	A	T	0.973235	0.0830829	0.0177899	3e-06	0.00033555	21.8104
ukb-b-16202	Carotene	10	67099770	rs17800766	C	T	0.011673	-0.121685	0.0254964	1.8e-06	0.000350422	22.7773
ukb-b-16202	Carotene	10	135051562	rs2998143	G	A	0.603581	-0.0278722	0.00584016	1.8e-06	0.000350403	22.7761
ukb-b-16202	Carotene	13	92025752	rs4771831	A	G	0.351886	-0.0265212	0.00576207	4.2e-06	0.000325923	21.1844
ukb-b-16202	Carotene	19	54783923	rs366337	G	A	0.936764	0.0543804	0.0112221	1.3e-06	0.000361249	23.4814
ukb-b-16202	Carotene	22	43746623	rs117731008	A	G	0.016818	0.0977133	0.0212277	4.2e-06	0.000325977	21.1879
ukb-b-16202	Carotene	22	25237108	rs5760695	C	T	0.086598	0.0468481	0.0100556	3.2e-06	0.000333926	21.7047
ukb-b-11349	Folate	2	34515489	rs78074774	T	C	0.044671	0.0601471	0.0131667	4.9e-06	0.000321043	20.8671
ukb-b-11349	Folate	2	140739695	rs139588363	C	T	0.058137	0.05368	0.0116503	4.1e-06	0.000326615	21.2294
ukb-b-11349	Folate	3	115406478	rs3772928	C	T	0.575413	-0.0272574	0.00552739	8.2e-07	0.000374105	24.3173
ukb-b-11349	Folate	7	14144445	rs76630415	G	T	0.212036	-0.0373906	0.00670304	2.4e-08	0.00047863	31.1149
ukb-b-11349	Folate	8	3463535	rs2449166	T	C	0.471417	0.0252219	0.00546681	4e-06	0.000327471	21.285
ukb-b-11349	Folate	10	87848038	rs7074988	G	A	0.063705	-0.051278	0.0111147	4e-06	0.000327455	21.284
ukb-b-11349	Folate	16	77060066	rs1502443	G	C	0.630046	0.0258943	0.00563529	4.3e-06	0.000324834	21.1136
ukb-b-11349	Folate	17	7499349	rs16956822	A	G	0.02616	-0.0792943	0.017182	3.9e-06	0.000327658	21.2972
ukb-b-11349	Folate	18	3016615	rs8085166	G	A	0.676915	0.0278138	0.00581169	1.7e-06	0.000352363	22.9035
ukb-b-11349	Folate	18	482310	rs148031795	T	C	0.015003	0.104439	0.0223794	3.1e-06	0.00033505	21.7779
ukb-b-11349	Folate	20	13683165	rs79975477	T	C	0.030964	0.0731991	0.0156345	2.8e-06	0.000337228	21.9195
ukb-b-11349	Folate	22	31013399	rs76802001	A	G	0.036193	-0.0677158	0.0147765	4.6e-06	0.00032309	21.0002
ukb-b-11349	Folate	22	46147495	rs79748722	T	C	0.027963	-0.0756746	0.0164864	4.4e-06	0.000324142	21.0686
ukb-b-20447	Iron	1	117854279	rs17257441	T	C	0.126337	-0.037713	0.0082347	4.7e-06	0.000322681	20.9736
ukb-b-20447	Iron	2	158307375	rs155599	C	T	0.705232	0.0302901	0.00594077	3.4e-07	0.000399916	25.9958
ukb-b-20447	Iron	4	106218428	rs2647238	C	T	0.587057	-0.0254293	0.00548898	3.6e-06	0.000330194	21.4621
ukb-b-20447	Iron	5	107434101	rs148244439	T	C	0.05238	0.0591791	0.0122191	1.3e-06	0.000360851	23.4555
ukb-b-20447	Iron	7	44769013	rs799443	A	T	0.669263	-0.0300914	0.00573687	1.6e-07	0.000423231	27.512
ukb-b-20447	Iron	7	1892529	rs56256289	T	C	0.187345	0.0325776	0.00689983	2.3e-06	0.000342957	22.2919
ukb-b-20447	Iron	7	1424928	rs6463742	C	T	0.483906	0.0261434	0.00555803	2.6e-06	0.000340378	22.1243
ukb-b-20447	Iron	8	87664244	rs9297943	G	T	0.64236	0.0265312	0.00562917	2.4e-06	0.000341746	22.2132
ukb-b-20447	Iron	10	128317498	rs1370102	A	C	0.430564	-0.0252135	0.00545817	3.8e-06	0.000328289	21.3382
ukb-b-20447	Iron	11	90693179	rs118189684	C	T	0.055045	0.0593252	0.0120713	8.9e-07	0.000371566	24.1522
ukb-b-20447	Iron	11	107791031	rs114738685	T	C	0.056454	0.0553606	0.0117311	2.4e-06	0.000342612	22.2695
ukb-b-20447	Iron	20	46633015	rs116863411	T	A	0.018475	-0.0946561	0.0204154	3.5e-06	0.000330723	21.4965
ukb-b-7372	Magnesium	1	208139949	rs2745938	T	G	0.647485	0.0269243	0.00561835	1.6e-06	0.000353301	22.9645
ukb-b-7372	Magnesium	2	104993244	rs116740989	A	C	0.012118	0.117547	0.0250756	2.8e-06	0.000338065	21.9739
ukb-b-7372	Magnesium	4	79596378	rs114575778	A	G	0.010278	-0.145164	0.0274331	1.2e-07	0.000430733	27.9998
ukb-b-7372	Magnesium	5	179052804	rs116028267	G	C	0.037774	-0.0666131	0.014422	3.9e-06	0.000328211	21.3331
ukb-b-7372	Magnesium	5	79242663	rs4535437	G	A	0.245133	0.0302082	0.00623112	1.2e-06	0.000361566	23.502
ukb-b-7372	Magnesium	6	46322293	rs114989460	C	T	0.018108	0.0957603	0.0208955	4.6e-06	0.000323111	21.0016
ukb-b-7372	Magnesium	7	153872931	rs144862520	T	C	0.041085	-0.0703248	0.0153669	4.7e-06	0.000322204	20.9426
ukb-b-7372	Magnesium	8	136152474	rs77126457	A	G	0.01442	0.114984	0.0227843	4.5e-07	0.000391796	25.4677
ukb-b-7372	Magnesium	9	110307810	rs76330086	T	C	0.014805	-0.101588	0.0221236	4.4e-06	0.000324384	21.0843
ukb-b-7372	Magnesium	9	137753121	rs7022555	T	C	0.011648	-0.120695	0.025269	1.8e-06	0.000350976	22.8134
ukb-b-7372	Magnesium	10	30048948	rs1247081	T	G	0.507657	0.0256696	0.00536614	1.7e-06	0.000352037	22.8824
ukb-b-7372	Magnesium	11	90779474	rs116979507	T	C	0.038674	0.063628	0.0138895	4.6e-06	0.000322857	20.985
ukb-b-7372	Magnesium	11	118572267	rs573905	G	A	0.547365	0.0275402	0.00538992	3.2e-07	0.000401626	26.107
ukb-b-7372	Magnesium	12	28448965	rs147150587	A	G	0.01026	0.128307	0.0276315	3.4e-06	0.000331722	21.5615
ukb-b-7372	Magnesium	13	100899519	rs7339029	T	G	0.134142	0.0362754	0.00792269	4.7e-06	0.000322527	20.9636
ukb-b-7372	Magnesium	18	70714102	rs1559583	C	T	0.784627	-0.0303381	0.00654176	3.5e-06	0.00033088	21.5067
ukb-b-7372	Magnesium	20	38900761	rs111419911	G	A	0.309961	-0.0292815	0.00587917	6.3e-07	0.000381607	24.8051
ukb-b-17881	Potassium	1	208139949	rs2745938	T	G	0.647485	0.0261087	0.00566968	4.1e-06	0.000326241	21.2051
ukb-b-17881	Potassium	3	115406478	rs3772928	C	T	0.575413	-0.0265481	0.00551354	1.5e-06	0.000356679	23.1842
ukb-b-17881	Potassium	5	154885392	rs114300683	A	G	0.011896	-0.114807	0.0248968	4e-06	0.000327141	21.2636
ukb-b-17881	Potassium	5	107434101	rs148244439	T	C	0.05238	0.0566213	0.0122646	3.9e-06	0.000327897	21.3128
ukb-b-17881	Potassium	5	34461430	rs145857065	C	T	0.029938	-0.0828746	0.0172848	1.6e-06	0.000353661	22.988
ukb-b-17881	Potassium	8	136152474	rs77126457	A	G	0.01442	0.105123	0.0229918	4.8e-06	0.000321615	20.9043
ukb-b-17881	Potassium	8	9139385	rs35579431	T	C	0.265517	0.0291435	0.00612595	2e-06	0.000348187	22.632
ukb-b-17881	Potassium	9	20241351	rs7040926	C	T	0.065112	-0.0510548	0.0111197	4.4e-06	0.00032432	21.0801
ukb-b-17881	Potassium	10	22286351	rs10764330	G	A	0.699138	0.0278001	0.00591821	2.6e-06	0.000339462	22.0647
ukb-b-17881	Potassium	10	2601269	rs12412051	C	G	0.034366	0.072528	0.0149208	1.2e-06	0.000363493	23.6273
ukb-b-17881	Potassium	10	61280467	rs1360913	T	A	0.576754	0.0277716	0.00550061	4.4e-07	0.000392136	25.4898
ukb-b-17881	Potassium	11	103993635	rs361294	C	A	0.691303	-0.0282084	0.00592974	2e-06	0.000348146	22.6294
ukb-b-17881	Potassium	11	14154711	rs7479680	C	A	0.144251	-0.0380825	0.00775317	9e-07	0.000371157	24.1256
ukb-b-17881	Potassium	12	101439551	rs12296227	T	G	0.267093	0.0284413	0.00615091	3.8e-06	0.000328931	21.38
ukb-b-17881	Potassium	14	73222641	rs77824658	G	A	0.089995	0.0438189	0.00954414	4.4e-06	0.000324291	21.0783
ukb-b-9596	Vitamin A	2	2715467	rs72774943	T	C	0.060578	-0.002746	0.000600626	4.8e-06	4.54e-05	20.9021
ukb-b-9596	Vitamin A	3	80320484	rs4131899	T	C	0.517144	-0.00137242	0.000286396	1.7e-06	4.99e-05	22.9635
ukb-b-9596	Vitamin A	6	24351057	rs72833036	G	A	0.062195	0.00330275	0.000596894	3.1e-08	6.65e-05	30.6165
ukb-b-9596	Vitamin A	7	94018115	rs10248388	C	A	0.047882	0.00312721	0.000672797	3.4e-06	4.69e-05	21.6045
ukb-b-9596	Vitamin A	8	1865205	rs4379489	G	A	0.213025	0.00160931	0.000350157	4.3e-06	4.59e-05	21.1228
ukb-b-9596	Vitamin A	9	90007027	rs1953042	C	T	0.164011	0.0018439	0.0003923	2.6e-06	4.8e-05	22.0921
ukb-b-9596	Vitamin A	10	102049300	rs3978773	A	T	0.508867	-0.0014102	0.000287566	9.4e-07	5.22e-05	24.0483
ukb-b-9596	Vitamin A	10	134745108	rs74161932	C	T	0.102251	0.00225535	0.000473569	1.9e-06	4.93e-05	22.6809
ukb-b-9596	Vitamin A	11	27337345	rs1478684	G	T	0.229402	0.00165031	0.000342305	1.4e-06	5.05e-05	23.2436
ukb-b-9596	Vitamin A	13	70649177	rs7330997	C	T	0.134216	-0.00202514	0.00042208	1.6e-06	5e-05	23.0207
ukb-b-9596	Vitamin A	18	72942835	rs2581667	G	A	0.857971	0.0019536	0.000416108	2.7e-06	4.79e-05	22.0423
ukb-b-9596	Vitamin A	21	17820437	rs9982066	A	C	0.488865	0.00146405	0.000291388	5e-07	5.48e-05	25.2445
ukb-b-9596	Vitamin A	22	28109329	rs6005584	C	G	0.08931	-0.00231054	0.000503359	4.4e-06	4.58e-05	21.0702
ukb-b-19524	Vitamin B12	1	247272298	rs10924919	T	C	0.394475	-0.0286276	0.0056423	3.9e-07	0.000396016	25.7421
ukb-b-19524	Vitamin B12	1	78554861	rs112961770	C	G	0.023005	-0.0888494	0.0184324	1.4e-06	0.000357451	23.2344
ukb-b-19524	Vitamin B12	5	160155731	rs67568068	C	T	0.212722	-0.0317378	0.00664671	1.8e-06	0.000350764	22.7996
ukb-b-19524	Vitamin B12	7	36745068	rs148901823	G	A	0.080711	-0.0486291	0.0100516	1.3e-06	0.000360075	23.405
ukb-b-19524	Vitamin B12	10	71424622	rs12776611	A	G	0.022116	-0.0878135	0.0188958	3.4e-06	0.000332257	21.5963
ukb-b-19524	Vitamin B12	10	118044136	rs1419875	G	T	0.200804	-0.0315231	0.00683151	3.9e-06	0.000327574	21.2917
ukb-b-19524	Vitamin B12	14	106827305	rs61994378	C	T	0.027799	0.0934555	0.0197741	2.3e-06	0.000343632	22.3359
ukb-b-19524	Vitamin B12	20	33777099	rs6088761	G	A	0.390333	0.0292724	0.00627081	3e-06	0.000335236	21.7899
ukb-b-19524	Vitamin B12	22	34612149	rs388561	C	T	0.880654	0.040271	0.00854945	2.5e-06	0.00034134	22.1868
ukb-b-7864	Vitamin B6	1	172810049	rs188211816	A	G	0.029475	-0.0786243	0.0162809	1.4e-06	0.00035878	23.3208
ukb-b-7864	Vitamin B6	2	158307375	rs155599	C	T	0.705232	0.0342533	0.00598463	1e-08	0.000503893	32.758
ukb-b-7864	Vitamin B6	3	115406478	rs3772928	C	T	0.575413	-0.0292449	0.00553405	1.3e-07	0.00042959	27.9255
ukb-b-7864	Vitamin B6	4	91118956	rs141933624	A	G	0.021473	-0.0897347	0.0192811	3.3e-06	0.000333226	21.6593
ukb-b-7864	Vitamin B6	4	103988054	rs183178622	T	C	0.018261	-0.0989483	0.0206841	1.7e-06	0.000352061	22.8839
ukb-b-7864	Vitamin B6	5	153476869	rs77806858	C	T	0.070369	-0.0505124	0.0106104	1.9e-06	0.000348665	22.6631
ukb-b-7864	Vitamin B6	6	120371988	rs12198456	T	C	0.018652	0.0919531	0.0197234	3.1e-06	0.000334388	21.7348
ukb-b-7864	Vitamin B6	8	21550838	rs74640671	T	C	0.010958	-0.127176	0.02738	3.4e-06	0.000331915	21.574
ukb-b-7864	Vitamin B6	10	2601269	rs12412051	C	G	0.034366	0.0708635	0.0149768	2.2e-06	0.000344417	22.3869
ukb-b-7864	Vitamin B6	11	103993635	rs361294	C	A	0.691303	-0.0273612	0.00595181	4.3e-06	0.000325131	21.1329
ukb-b-7864	Vitamin B6	11	14163360	rs12226112	T	G	0.341372	0.0283412	0.00572659	7.5e-07	0.000376797	24.4924
ukb-b-7864	Vitamin B6	13	90476979	rs9560457	T	C	0.40416	0.0255037	0.00553964	4.1e-06	0.000326083	21.1948
ukb-b-7864	Vitamin B6	14	80883798	rs10138490	C	T	0.060543	-0.0534963	0.0114138	2.8e-06	0.000337961	21.9671
ukb-b-7864	Vitamin B6	14	22113999	rs34938615	G	A	0.011377	-0.122024	0.0264416	3.9e-06	0.000327642	21.2962
ukb-b-7864	Vitamin B6	16	48911591	rs7205927	C	A	0.411922	-0.0257861	0.00553457	3.2e-06	0.000333953	21.7065
ukb-b-7864	Vitamin B6	19	54972918	rs3745438	C	T	0.033702	-0.071266	0.0155965	4.9e-06	0.000321217	20.8784
ukb-b-7864	Vitamin B6	22	44202370	rs67450584	T	C	0.158007	0.036705	0.00745732	8.6e-07	0.000372692	24.2254
ukb-b-7864	Vitamin B6	22	17837908	rs7292147	C	G	0.438222	-0.0258379	0.00550612	2.7e-06	0.000338768	22.0196
ukb-b-19390	Vitamin C	3	165589571	rs7626478	A	G	0.720257	0.0279796	0.00610134	4.5e-06	0.000323533	21.029
ukb-b-19390	Vitamin C	3	81252851	rs114598078	T	C	0.042309	0.0655782	0.0137636	1.9e-06	0.000349245	22.7008
ukb-b-19390	Vitamin C	3	155038283	rs4481190	C	A	0.351041	-0.0306375	0.00574377	9.6e-08	0.000437673	28.4511
ukb-b-19390	Vitamin C	10	135260228	rs61868302	T	C	0.060676	-0.0571013	0.0118391	1.4e-06	0.000357871	23.2617
ukb-b-19390	Vitamin C	12	26949117	rs17482258	T	C	0.099073	0.042829	0.00926045	3.7e-06	0.000329076	21.3894
ukb-b-19390	Vitamin C	12	52340724	rs2018201	G	T	0.026551	-0.0808079	0.0171646	2.5e-06	0.000340972	22.1629
ukb-b-19390	Vitamin C	13	66965411	rs9540734	A	G	0.477524	-0.0259285	0.00548469	2.3e-06	0.000343818	22.3479
ukb-b-19390	Vitamin C	15	33927389	rs4238567	C	T	0.522046	0.0253068	0.00550812	4.3e-06	0.000324753	21.1084
ukb-b-19390	Vitamin C	17	68115897	rs11650824	A	T	0.035071	0.0794787	0.0158822	5.6e-07	0.000385247	25.0419
ukb-b-19390	Vitamin C	22	25211229	rs1883993	A	G	0.095419	0.044959	0.00935324	1.5e-06	0.000355453	23.1045
ukb-b-18593	Vitamin D	2	35598885	rs4395237	G	T	0.049626	-0.0601061	0.0127619	2.5e-06	0.00034126	22.1816
ukb-b-18593	Vitamin D	3	145453826	rs2399949	C	T	0.184585	-0.034239	0.00705966	1.2e-06	0.000361863	23.5213
ukb-b-18593	Vitamin D	3	186632942	rs75713989	T	C	0.129857	0.039147	0.00816677	1.6e-06	0.000353484	22.9765
ukb-b-18593	Vitamin D	5	76259816	rs57038272	T	C	0.176978	0.0333323	0.00723695	4.1e-06	0.000326366	21.2132
ukb-b-18593	Vitamin D	6	69521978	rs582962	A	G	0.684179	-0.0283174	0.00608067	3.2e-06	0.000333646	21.6866
ukb-b-18593	Vitamin D	6	709090	rs9328367	T	A	0.510148	0.0261798	0.00561666	3.1e-06	0.00033424	21.7252
ukb-b-18593	Vitamin D	7	108727403	rs117693112	A	G	0.04134	0.0682431	0.0144786	2.4e-06	0.000341777	22.2152
ukb-b-18593	Vitamin D	7	54674873	rs679830	C	T	0.948622	-0.0601819	0.012755	2.4e-06	0.000342491	22.2617
ukb-b-18593	Vitamin D	7	36760624	rs80261862	T	C	0.097814	-0.0448741	0.00926708	1.3e-06	0.000360725	23.4473
ukb-b-18593	Vitamin D	9	84986248	rs17301981	C	T	0.088198	-0.0437855	0.00958474	4.9e-06	0.000321061	20.8683
ukb-b-18593	Vitamin D	10	44421069	rs74593039	C	G	0.157655	0.0350049	0.00753919	3.4e-06	0.000331659	21.5573
ukb-b-18593	Vitamin D	12	103586618	rs61942184	C	G	0.027543	0.0822174	0.0177573	3.7e-06	0.000329805	21.4368
ukb-b-18593	Vitamin D	14	103462580	rs35775421	A	G	0.053231	-0.0559707	0.0122186	4.6e-06	0.000322824	20.9829
ukb-b-18593	Vitamin D	18	75110848	rs10469075	T	C	0.189076	-0.0324603	0.00701256	3.7e-06	0.000329637	21.4259
ukb-b-6888	Vitamin E	1	109514347	rs536912	A	C	0.736049	0.0304596	0.00620091	9e-07	0.000371196	24.1282
ukb-b-6888	Vitamin E	1	169521853	rs6033	G	A	0.072493	-0.0516563	0.0105563	9.9e-07	0.000368375	23.9447
ukb-b-6888	Vitamin E	7	37364666	rs2723979	G	T	0.583758	-0.0266142	0.00552745	1.5e-06	0.000356656	23.1827
ukb-b-6888	Vitamin E	7	9684248	rs979218	C	A	0.098036	-0.0430325	0.00922259	3.1e-06	0.000334941	21.7708
ukb-b-6888	Vitamin E	9	37024435	rs79966958	T	C	0.012689	-0.116527	0.024505	2e-06	0.000347872	22.6116
ukb-b-6888	Vitamin E	11	13249759	rs12421920	G	A	0.093546	-0.0434479	0.00938496	3.7e-06	0.000329728	21.4318
ukb-b-6888	Vitamin E	13	97282672	rs111306778	A	G	0.089621	-0.0479658	0.00957227	5.4e-07	0.000386272	25.1085
ukb-b-6888	Vitamin E	14	77596398	rs4903544	T	C	0.30035	-0.0295098	0.0060211	9.5e-07	0.000369528	24.0197
ukb-b-6888	Vitamin E	15	92561644	rs12899673	A	G	0.333079	0.0268951	0.00581803	3.8e-06	0.00032876	21.3688
ukb-b-6888	Vitamin E	17	14785162	rs35218694	G	A	0.034459	-0.0741637	0.0153104	1.3e-06	0.000360977	23.4637
ukb-b-6888	Vitamin E	17	51353081	rs71385328	G	A	0.011307	0.130015	0.0262064	7e-07	0.000378647	24.6127
ukb-b-6888	Vitamin E	22	44361713	rs12165526	A	T	0.100636	0.0479017	0.00917775	1.8e-07	0.000419058	27.2406
ieu-a-1073	Copper	1	151344741	rs2769264	G	T	0.161	0.313	0.034	2.63e-20	0.0315313	84.6832
ieu-a-1073	Copper	1	3691528	rs1175550	G	A	0.2187	0.198	0.032	5.03e-10	0.0144949	38.2557
ieu-a-1073	Copper	4	113948790	rs10014072	G	A	0.672	-0.164	0.034	1.13e-06	0.00885913	23.2486
ieu-a-1073	Copper	5	84583769	rs12153606	T	G	0.1938	-0.159	0.034	2.5e-06	0.00833161	21.8526
ieu-a-1073	Copper	6	66929048	rs3857536	T	C	0.5517	-0.129	0.028	4.08e-06	0.00808839	21.2095
ieu-a-1073	Copper	12	76064528	rs12582659	C	T	0.0268	1.262	0.27	2.86e-06	0.00832314	21.8302
ieu-a-1077	Selenium	1	202542202	rs4950779	C	T	0.0338	0.673	0.132	3.16e-07	0.00988764	25.9746
ieu-a-1077	Selenium	4	63796543	rs10023369	A	G	0.497	-0.144	0.029	4.42e-07	0.0093834	24.6374
ieu-a-1077	Selenium	5	78411324	rs7700970	T	C	0.3171	0.265	0.037	7.17e-13	0.0193259	51.2572
ieu-a-1077	Selenium	8	26910716	rs11779526	T	A	0.2942	0.153	0.032	1.68e-06	0.00870585	22.8428
ieu-a-1077	Selenium	15	63571121	rs7163368	C	T	0.2366	0.158	0.034	4e-06	0.008228	21.5786
ieu-a-1077	Selenium	17	59538794	rs3785832	C	T	0.4036	-0.146	0.031	1.82e-06	0.00844935	22.164
ieu-a-1079	Zinc	2	154568757	rs10931753	C	G	0.664	-0.129	0.028	4.94e-06	0.00808839	21.2095
ieu-a-1079	Zinc	4	5930033	rs4333127	A	G	0.9026	0.218	0.047	3e-06	0.00819725	21.4973
ieu-a-1079	Zinc	7	15630871	rs11763353	G	A	0.166	-0.192	0.039	6.9e-07	0.00922516	24.2181
ieu-a-1079	Zinc	8	86268313	rs1532423	G	A	0.6292	-0.178	0.026	6.4e-12	0.0176876	46.8338
ieu-a-1079	Zinc	11	80928809	rs11232535	C	T	0.0547	0.325	0.065	6.73e-07	0.00951294	24.9808
ieu-a-1079	Zinc	14	65473196	rs7148590	A	G	0.4841	-0.14	0.026	1.37e-07	0.011016	28.9718
ieu-a-1079	Zinc	14	86817096	rs10484100	G	A	0.0895	-0.209	0.045	3.3e-06	0.00821882	21.5543
ieu-a-1079	Zinc	15	75334184	rs2120019	C	T	0.2078	-0.287	0.033	1.55e-18	0.0282372	75.5792
Abbreviations: SNP, single nucleotide polymorphisms; pval, p-value.

## Sheet: Supplementary Table 2
Table 3. MR estimates of 15 micronutrients on osteonecrosis.
id.exposure	outcome	exposure	method	nsnp	pval	OR	low_CI	up_CI
ieu-a-1073	Osteonecrosis	Copper	MR Egger	6	0.65983	0.951338	0.77421	1.16899
ieu-a-1073	Osteonecrosis	Copper	Weighted median	6	0.262609	0.932829	0.825975	1.05351
ieu-a-1073	Osteonecrosis	Copper	Inverse variance weighted	6	0.406246	0.945042	0.82702	1.07991
ieu-a-1073	Osteonecrosis	Copper	Simple mode	6	0.439166	0.917272	0.749902	1.122
ieu-a-1073	Osteonecrosis	Copper	Weighted mode	6	0.279171	0.932174	0.832194	1.04416
ieu-a-1077	Osteonecrosis	Selenium	MR Egger	6	0.786381	0.951652	0.680632	1.33059
ieu-a-1077	Osteonecrosis	Selenium	Weighted median	6	0.763856	0.969653	0.793048	1.18559
ieu-a-1077	Osteonecrosis	Selenium	Inverse variance weighted	6	0.822289	0.981976	0.837851	1.15089
ieu-a-1077	Osteonecrosis	Selenium	Simple mode	6	0.534421	0.914059	0.701881	1.19038
ieu-a-1077	Osteonecrosis	Selenium	Weighted mode	6	0.741611	0.960796	0.7673	1.20309
ieu-a-1079	Osteonecrosis	Zinc	MR Egger	8	0.166536	0.627972	0.351836	1.12083
ieu-a-1079	Osteonecrosis	Zinc	Weighted median	8	0.446329	0.921222	0.745846	1.13784
ieu-a-1079	Osteonecrosis	Zinc	Inverse variance weighted	8	0.766211	0.975095	0.825741	1.15146
ieu-a-1079	Osteonecrosis	Zinc	Simple mode	8	0.73619	0.944247	0.685188	1.30125
ieu-a-1079	Osteonecrosis	Zinc	Weighted mode	8	0.472087	0.902691	0.693223	1.17545
ukb-b-11349	Osteonecrosis	Folate	MR Egger	12	0.421233	1.97806	0.401739	9.73941
ukb-b-11349	Osteonecrosis	Folate	Weighted median	12	0.478222	0.701271	0.262992	1.86995
ukb-b-11349	Osteonecrosis	Folate	Inverse variance weighted	12	0.404859	0.733871	0.354341	1.51991
ukb-b-11349	Osteonecrosis	Folate	Simple mode	12	0.612989	0.673526	0.152083	2.98283
ukb-b-11349	Osteonecrosis	Folate	Weighted mode	12	0.512544	0.634417	0.169831	2.36992
ukb-b-16202	Osteonecrosis	Carotene	MR Egger	15	0.831907	1.17548	0.272102	5.07811
ukb-b-16202	Osteonecrosis	Carotene	Weighted median	15	0.612318	1.26716	0.507123	3.1663
ukb-b-16202	Osteonecrosis	Carotene	Inverse variance weighted	15	0.912942	0.963001	0.489878	1.89306
ukb-b-16202	Osteonecrosis	Carotene	Simple mode	15	0.805351	1.19929	0.290389	4.95301
ukb-b-16202	Osteonecrosis	Carotene	Weighted mode	15	0.821188	1.16783	0.311838	4.37355
ukb-b-17881	Osteonecrosis	Potassium	MR Egger	14	0.0733288	0.110061	0.0121458	0.997342
ukb-b-17881	Osteonecrosis	Potassium	Weighted median	14	0.101271	0.421504	0.149984	1.18456
ukb-b-17881	Osteonecrosis	Potassium	Inverse variance weighted	14	0.0388807	0.439665	0.201587	0.958915
ukb-b-17881	Osteonecrosis	Potassium	Simple mode	14	0.174496	0.307038	0.0613038	1.53779
ukb-b-17881	Osteonecrosis	Potassium	Weighted mode	14	0.147996	0.288242	0.059066	1.40662
ukb-b-18593	Osteonecrosis	Vitamin D	MR Egger	13	0.411674	3.47236	0.199007	60.587
ukb-b-18593	Osteonecrosis	Vitamin D	Weighted median	13	0.556255	0.738887	0.269657	2.02462
ukb-b-18593	Osteonecrosis	Vitamin D	Inverse variance weighted	13	0.96999	0.985144	0.451707	2.14854
ukb-b-18593	Osteonecrosis	Vitamin D	Simple mode	13	0.542164	0.580722	0.106312	3.17217
ukb-b-18593	Osteonecrosis	Vitamin D	Weighted mode	13	0.572397	0.608529	0.113704	3.25677
ukb-b-19390	Osteonecrosis	Vitamin C	MR Egger	10	0.640927	0.600436	0.0762993	4.72512
ukb-b-19390	Osteonecrosis	Vitamin C	Weighted median	10	0.32987	0.589258	0.203359	1.70744
ukb-b-19390	Osteonecrosis	Vitamin C	Inverse variance weighted	10	0.43391	0.728768	0.329922	1.60978
ukb-b-19390	Osteonecrosis	Vitamin C	Simple mode	10	0.448238	0.509974	0.0965196	2.69451
ukb-b-19390	Osteonecrosis	Vitamin C	Weighted mode	10	0.400788	0.497709	0.105557	2.34675
ukb-b-19524	Osteonecrosis	Vitamin B12	MR Egger	8	0.26093	0.135283	0.00574294	3.18677
ukb-b-19524	Osteonecrosis	Vitamin B12	Weighted median	8	0.118642	0.371361	0.107018	1.28865
ukb-b-19524	Osteonecrosis	Vitamin B12	Inverse variance weighted	8	0.118405	0.35646	0.097655	1.30115
ukb-b-19524	Osteonecrosis	Vitamin B12	Simple mode	8	0.38839	0.318986	0.0279312	3.64296
ukb-b-19524	Osteonecrosis	Vitamin B12	Weighted mode	8	0.682634	0.559552	0.0387894	8.07175
ukb-b-20447	Osteonecrosis	Iron	MR Egger	11	0.905941	1.15976	0.106238	12.6606
ukb-b-20447	Osteonecrosis	Iron	Weighted median	11	0.297112	0.572847	0.200998	1.63262
ukb-b-20447	Osteonecrosis	Iron	Inverse variance weighted	11	0.410264	0.70838	0.311787	1.60944
ukb-b-20447	Osteonecrosis	Iron	Simple mode	11	0.383645	0.452661	0.0822836	2.4902
ukb-b-20447	Osteonecrosis	Iron	Weighted mode	11	0.381117	0.452661	0.0830603	2.46691
ukb-b-6888	Osteonecrosis	Vitamin E	MR Egger	12	0.633815	1.44029	0.335995	6.17399
ukb-b-6888	Osteonecrosis	Vitamin E	Weighted median	12	0.918986	1.05077	0.4046	2.72893
ukb-b-6888	Osteonecrosis	Vitamin E	Inverse variance weighted	12	0.447196	1.3018	0.659446	2.56986
ukb-b-6888	Osteonecrosis	Vitamin E	Simple mode	12	0.556112	0.65142	0.163273	2.59901
ukb-b-6888	Osteonecrosis	Vitamin E	Weighted mode	12	0.986978	1.00868	0.365762	2.78168
ukb-b-7372	Osteonecrosis	Magnesium	MR Egger	17	0.614892	0.703569	0.183993	2.69037
ukb-b-7372	Osteonecrosis	Magnesium	Weighted median	17	0.320119	0.618261	0.2396	1.59535
ukb-b-7372	Osteonecrosis	Magnesium	Inverse variance weighted	17	0.495055	0.787681	0.396824	1.56352
ukb-b-7372	Osteonecrosis	Magnesium	Simple mode	17	0.57052	0.641445	0.142755	2.88223
ukb-b-7372	Osteonecrosis	Magnesium	Weighted mode	17	0.506141	0.605447	0.142583	2.57089
ukb-b-7864	Osteonecrosis	Vitamin B6	MR Egger	17	0.26861	0.310865	0.0423515	2.28178
ukb-b-7864	Osteonecrosis	Vitamin B6	Weighted median	17	0.933644	1.04165	0.398588	2.72221
ukb-b-7864	Osteonecrosis	Vitamin B6	Inverse variance weighted	17	0.202376	0.574017	0.244498	1.34764
ukb-b-7864	Osteonecrosis	Vitamin B6	Simple mode	17	0.741997	1.31984	0.26021	6.6945
ukb-b-7864	Osteonecrosis	Vitamin B6	Weighted mode	17	0.668966	1.34595	0.353522	5.12441
ukb-b-8951	Osteonecrosis	Calcium	MR Egger	19	0.374796	3.66373	0.224527	59.7829
ukb-b-8951	Osteonecrosis	Calcium	Weighted median	19	0.793591	1.11972	0.479987	2.61211
ukb-b-8951	Osteonecrosis	Calcium	Inverse variance weighted	19	0.679085	1.16468	0.565641	2.39815
ukb-b-8951	Osteonecrosis	Calcium	Simple mode	19	0.907246	0.914876	0.209157	4.00176
ukb-b-8951	Osteonecrosis	Calcium	Weighted mode	19	0.926917	0.936074	0.232689	3.76568
ukb-b-9596	Osteonecrosis	Vitamin A	MR Egger	11	0.0892887	1.05e-25	2.04e-51	5.39778
ukb-b-9596	Osteonecrosis	Vitamin A	Weighted median	11	0.97312	0.689418	2.78e-10	1712566848
ukb-b-9596	Osteonecrosis	Vitamin A	Inverse variance weighted	11	0.80641	0.104453	1.49e-09	7.33919e+06
ukb-b-9596	Osteonecrosis	Vitamin A	Simple mode	11	0.890955	0.068499	4.06e-18	1160000000000000
ukb-b-9596	Osteonecrosis	Vitamin A	Weighted mode	11	0.838611	45.7298	1.24e-14	1.68e+17
Abbreviations: CI, Confidence interval; OR, Odds Ratio; pval, p-value; nsnp, number of single nucleotide polymorphisms. OR and 95% CI represent the change in the odds ratio of Osteonecrosis per 1 SD increase in micronutrients.

## Sheet: Supplementary Table 3
Supplementary table 3. Heterogeneity tests of 15 micronutrients on osteonecrosis.
outcome	exposure	method	Q	Q_df	Q_pval
Osteonecrosis	Copper	MR Egger	8.86987	4	0.0644356
Osteonecrosis	Copper	IVW	8.88842	5	0.113598
Osteonecrosis	Selenium	MR Egger	1.8819	4	0.757469
Osteonecrosis	Selenium	IVW	1.92527	5	0.859385
Osteonecrosis	Zinc	MR Egger	1.85323	6	0.93269
Osteonecrosis	Zinc	IVW	4.26851	7	0.748383
Osteonecrosis	Folate	MR Egger	5.96262	10	0.818394
Osteonecrosis	Folate	IVW	7.84075	11	0.727494
Osteonecrosis	Carotene	MR Egger	8.83797	13	0.785068
Osteonecrosis	Carotene	IVW	8.92864	14	0.835594
Osteonecrosis	Potassium	MR Egger	7.74181	12	0.804967
Osteonecrosis	Potassium	IVW	9.47573	13	0.73614
Osteonecrosis	Vitamin D	MR Egger	12.6496	11	0.316844
Osteonecrosis	Vitamin D	IVW	13.5773	12	0.328509
Osteonecrosis	Vitamin C	MR Egger	4.55643	8	0.803761
Osteonecrosis	Vitamin C	IVW	4.59616	9	0.867997
Osteonecrosis	Vitamin B12	MR Egger	16.0657	6	0.0134054
Osteonecrosis	Vitamin B12	IVW	17.249	7	0.0158592
Osteonecrosis	Iron	MR Egger	2.78347	9	0.972265
Osteonecrosis	Iron	IVW	2.96871	10	0.982151
Osteonecrosis	Vitamin E	MR Egger	12.1034	10	0.278199
Osteonecrosis	Vitamin E	IVW	12.1329	11	0.35374
Osteonecrosis	Magnesium	MR Egger	10.4466	15	0.790749
Osteonecrosis	Magnesium	IVW	10.4834	16	0.840193
Osteonecrosis	Vitamin B6	MR Egger	26.9831	15	0.0288743
Osteonecrosis	Vitamin B6	IVW	27.7906	16	0.0334891
Osteonecrosis	Calcium	MR Egger	22.2622	17	0.174843
Osteonecrosis	Calcium	IVW	23.1716	18	0.184082
Osteonecrosis	Vitamin A	MR Egger	9.60287	9	0.383581
Osteonecrosis	Vitamin A	IVW	13.4584	10	0.199158
Abbreviations: pval, p-value; Q, Cochran Q statistics; IVW, the inverse variance weighted method.

## Sheet: Supplementary Table 4
Supplementary table 4. Horizontal pleiotropy test of 15 micronutrients on osteonecrosis.
outcome	exposure	egger_intercept	se	pval
Osteonecrosis	Copper	-0.00339868	0.0371618	0.931527
Osteonecrosis	Selenium	0.00752783	0.0361471	0.845204
Osteonecrosis	Zinc	0.0899949	0.0579075	0.171152
Osteonecrosis	Folate	-0.0463864	0.0338475	0.200523
Osteonecrosis	Carotene	-0.00935799	0.0310778	0.768089
Osteonecrosis	Potassium	0.0530379	0.0402783	0.212505
Osteonecrosis	Vitamin D	-0.0542106	0.0603546	0.388316
Osteonecrosis	Vitamin C	0.00813522	0.0408144	0.846983
Osteonecrosis	Vitamin B12	0.047791	0.0718917	0.530907
Osteonecrosis	Iron	-0.0176778	0.0410728	0.677026
Osteonecrosis	Vitamin E	-0.00528836	0.033874	0.879046
Osteonecrosis	Magnesium	0.00546697	0.0284741	0.850319
Osteonecrosis	Vitamin B6	0.0277257	0.0413828	0.513053
Osteonecrosis	Calcium	-0.0397902	0.0477497	0.416225
Osteonecrosis	Vitamin A	0.109236	0.0574649	0.0897557
